# Supplementary material for: Reconsidering music in stroke rehabilitation: a scoping review from auditory stimulus to relational process
Source: Front Psychol. 2026 Jun 5;17:1774971. doi: 10.3389/fpsyg.2026.1774971 (PMC13279217; doi:10.3389/fpsyg.2026.1774971)
Supplement: SUPPLEMENTARY Table S5 — Standardized data charting form used for data extraction across included studies. We note that this file was not reflected in the system and is hereby re-uploaded to the Production Forum. Please ensure that this file is published alongside the other supplementary materials. [file Data_sheet_5.xlsx]

## Sheet: Data extraction
	First Author	Primary affiliation	Year	Country	Title	Journal	Type of Source	Aim	Methodology	Study design	Data collection Approach	Date the data/intervention was collected/conducted	Type of settings(remote vs.face-to-face)	Location of settings (institution, home, community etc)	Participants -Diagnosis (severity)	Settings (Participants-hospital, community etc.)	Inclusion and exclusion criteria	Number of participants	Age/Gender	Control Group (n=)	Control Group Diagnosis	Control Group Age/Gender	Target function(s)	Name of Intervention (or Non-intervention)	Type of Clinical Trials (Interventional vs. Non-interventional)	Provider (MT, PT, OT, Using Device)	Content of Intervention (or Non-intervention)	Length + Session type (Individual or Group)	Primary Outcome Measures	Secondary Outcome Measures	Exploratory Outcome Measures	Measure Timepoints	Findings	Music or Sound	Use of music or sound: 1. Selection (client or researcher), 2. Details of music or sound, 3. Delivery method (live, recorded, computer generated)	Challenges in using music or sound	Conclusion/implications	Assessments	Extractor	Note
